# Supplementary material for: The mechanism of activation of the actin binding protein EHBP1 by Rab8 family members
Source: Nat Commun. 2020 Aug 21;11:4187. doi: 10.1038/s41467-020-17792-3 (PMC7442826; doi:10.1038/s41467-020-17792-3)
Supplement: Supplementary file 4 — Source Data [file 41467_2020_17792_MOESM4_ESM.xlsx]

## Sheet: Fig. 4a
					Coomassie blue stained SDS PAGE

## Sheet: Fig. 4b
		Experiment: 1
SDS PAGE band density of pellet analysed by ChemiDoc™ MP(Bio-rad)
CH conc (µM) total	CH (dimer)	CH (monomer)	CH (total)	Actin (10 µM)		Ratio
5	399060	7447842	7846902	24212952		0.324079
10	1095174	10670508	11765682	23177286		0.507638
15	1646190	14273280	15919470	23412402		0.679959
20	2145690	17207748	19353438	24854148		0.77868
25	2575962	18717102	21293064	24451362		0.870833
30	2783106	20087730	22870836	24595164		0.929892
40	3423222	20903130	24326352	25040016		0.971499
60	4287708	22131252	26418960	23818104		1.1092
		Experiment:2
CH conc (µM) total	CH (dimer)	CH (monomer)	CH (total)	Actin (10 µM)		Ratio
5	179334	5822550	6001884	26041338		0.230475
10	696006	10801890	11497896	26316900		0.436902
15	1264464	14937372	16201836	26403462		0.613625
20	1874718	17739972	19614690	26379864		0.743548
25	2225232	18770940	20996172	26533386		0.791311
30	2489994	19526670	22016664	26117748		0.842977
40	3462426	22417938	25880364	26915976		0.961524
60	3833784	21968496	25802280	25341444		1.01819
CH conc (µM) total	Ratio (Exp1)	Ratio (Exp2)	Average	s.d.
5	0.324079	0.230475	0.277277	0.0661876
10	0.507638	0.436902	0.47227	0.0500185
15	0.679959	0.613625	0.646792	0.0469048
20	0.77868	0.743548	0.761114	0.0248425
25	0.870833	0.791311	0.831072	0.0562306
30	0.929892	0.842977	0.886434	0.0614578
40	0.971499	0.961524	0.966512	0.00705325
60	1.1092	1.01819	1.06369	0.0643549

## Sheet: Fig. 4c
				Coomassie blue stained SDS PAGE
